# Supplementary material for: Long-range control of gene expression via RNA-directed DNA methylation
Source: PLoS Genet. 2017 May 5;13(5):e1006749. doi: 10.1371/journal.pgen.1006749 (PMC5438180; doi:10.1371/journal.pgen.1006749)
Supplement: S1 Table — (XLSX) [file pgen.1006749.s006.xlsx]

## Sheet: Sheet1
Figure 2E Primers
Anchor	AGCGGGTCGAGCCATAACGAGGAAATG
A	CCTCTATTCCTGAAATGATAGCCAACGC
B	TGTCGACGAAGAGAACAACAAGATGATA
C	GTGTCCTCGTTAAATTATGAGAGCTAT
D	TTCCGTCGAATGTAGCTTTCCTTGTTGG
Figure S2L Primers
Anchor	TGCAAATTTAGATAAAGCGTCCTTC
0.218	ATCGACATGCTGGACTTACGATATGCGG
0.223	GCTTTCCTTCAATCTTCCACAGTCTTGC
0.226	TCCTCTTCATCGAATTAACTCTTTAGGG
0.233	TAGCCATTGAGGCTAAGAATATTAGCTG
0.239	CTTAACACCTGAAACGATCCATGAACC
8.16	ATCAGTTATTCTAAGCACCGTAGGCG
