# Supplementary material for: Long-range control of gene expression via RNA-directed DNA methylation
Source: PLoS Genet. 2017 May 5;13(5):e1006749. doi: 10.1371/journal.pgen.1006749 (PMC5438180; doi:10.1371/journal.pgen.1006749)
Supplement: S2 Table — (XLSX) [file pgen.1006749.s007.xlsx]

## Sheet: Figure 1
Figure 1F	Total Interactions (score >= 10)	cent - cent	cent - elsewhere
Combined	9112	4188	680
Rep1	4078	3312	133
Rep2	4162	1236	104
Rep3	2878	926	107
Percentage of Total	Combined	0.459614	0.0746269
	Rep1	0.812163	0.032614
	Rep2	0.296973	0.024988
	Rep3	0.321751	0.0371786
Figure 1G	Inactive Chromatin	1000 Permuation Median	1000 Permutation stdev		Active Chromatin	1000 Permuation Median	1000 Permutation stdev
Combined	84655	125796	836.33		1308304	1267198	825.12
Rep1	1905	2443	48.98		25167	24630	49.81
Rep2	37563	58003	409.11		604402	584002	413.25
Rep3	42500	61353	420.94		636746	617912	416.01
Observed / Expected	Combined	0.672955				1.03244
	Rep1	0.779779				1.0218
	Rep2	0.647604				1.03493		p-value
	Rep3	0.692713				1.03048		0.0170536
Figure 1H	low CHH	high CHH	1000 Permutation Median	1000 Permutation stdev		low CHG	high CHG	1000 Permutation Median	1000 Permutation stdev		low CG	high CG	1000 Permutation Median	1000 Permutation stdev
Combined	125714	91598	120444	886.82		97949	74908	92108.5	783.371		368558	318021	340865	1203.83
Rep1	2383	2033	2355	48.487		1942	1674	1835	40.432		7090	6442	6689.5	65.3
Rep2	58316	40650	55389	415.408		45582	33568	42491	371.235		169859	147307	157532	563.468
Rep3	60901	46042	58795.5	444.338		47128	37137	44706	384.868		179119	153889	165248	600.358
Observed / Expected	1.04375	0.7605				1.06341	0.813258				1.08124	0.932982
	1.01189	0.86327				1.05831	0.912262				1.05987	0.963002
	1.05284	0.7339		p-value		1.07274	0.790003		p-value		1.07825	0.935093		p-value
	1.03581	0.783087		0.0400834		1.05418	0.830694		0.0315713		1.08394	0.931261		0.0169018

## Sheet: Figure 2ADG
Figure 2A	Combined				Rep1				Rep2				Rep3
Category	nrpe1 DMBs	other meCHH	Permutations		nrpe1 DMBs	other meCHH	Permutations		nrpe1 DMBs	other meCHH	Permutations		nrpe1 DMBs	other meCHH	Permutations
# of sites in Category	15671	6757	33479		15671	6757	33479		15671	6787	33479		15671	6787	33479
# of Interactions	34479	22101	120444		701	528	2355		14445	10280	55389		18162	10644	58795.5
Normalized Value	2.20018	3.27083	3.59761		0.0447323	0.0781412	0.0703426		0.921766	1.51466	1.65444		1.15896	1.56829	1.75619		p-value
Ratio to Expected	0.611566	0.909167			0.635921	1.11087			0.557147	0.915512			0.659926	0.893008			0.0364971
Figure 2D	nrpe1DMRs with Interactions				Possible Interactions					nonnrpe1DMRs with Interactions				Possible Interactions
genotype	Col-0	nrpe1	ago4		Col-0	nrpe1	ago4		genotype	Col-0	nrpe1	ago4		Col-0	nrpe1	ago4
Combined	167	258	522	Combined	1421852	1295860	1247214			612	616	585		1421852	1295860	1247214
Rep1	35	50	215	Rep1	27478	32131	46915			230	253	307		27478	32131	46915
Rep2	114	176	265	Rep2	653565	610413	555356			542	546	521		653565	610413	555356
Rep3	51	65	207	Rep3	695639	630707	609917			577	569	528		695639	630707	609917
	Normalized Value (observed/Possible)				Ratio to Col-0					Normalized Value (observed/Possible)				Ratio to Col-0				p-value nrpe1 (DMRs vs nonDMRs)	p-value ago4 (DMRs vs nonDMRs)
Combined	0.000117452	0.000199096	0.000418533	Combined	1	1.69512	3.56342			0.000430425	0.00047536	0.000469045		1	1.1044	1.08973		0.0513718	0.0436559
Rep1	0.00127375	0.00155613	0.00458276	Rep1	1	1.2217	3.59786			0.00837033	0.00787402	0.00654375		1	0.940705	0.781779
Rep2	0.000174428	0.000288329	0.000477171	Rep2	1	1.653	2.73564			0.000829298	0.000894476	0.000938137		1	1.07859	1.13124
Rep3	7.33139e-05	0.000103059	0.00033939	Rep3	1	1.40572	4.62928			0.000829453	0.000902162	0.000865692		1	1.08766	1.04369
Figure 2G	nrpe1DMRs Reduced Nucs				nrpe1DMRs other					Possible Interactions
	Col-0	nrpe1	ago4		Col-0	nrpe1	ago4			Col-0	nrpe1	ago4
Combined	11	22	53	Combined	38	52	99		Combined	1421852	1295860	1247214
Rep1	3	8	21	Rep1	13	18	63		Rep1	27478	32131	46915
Rep2	5	14	30	Rep2	23	36	54		Rep2	653565	610413	555356
Rep3	3	9	21	Rep3	11	16	38		Rep3	695639	630707	609917
	Normalized Value (observed/Possible)				Normalized Value (observed/Possible)
Combined	7.73639e-06	1.69771e-05	4.24947e-05		2.67257e-05	4.01278e-05	7.93769e-05
Rep1	0.000109178	0.000248981	0.000447618		0.000473106	0.000560207	0.00134285
Rep2	7.65035e-06	2.29353e-05	5.40194e-05		3.51916e-05	5.89765e-05	9.72349e-05
Rep3	4.31258e-06	1.42697e-05	3.44309e-05		1.58128e-05	2.53684e-05	6.23036e-05
	Ratio to Col-0				Ratio to Col-0				p-value nrpe1	p-value ago4
Combined	1	2.19445	5.49284		1	1.50147	2.97006		0.0162739	0.0812216
Rep1	1	2.2805	4.09988		1	1.1841	2.83838
Rep2	1	2.99794	7.06104		1	1.67587	2.76301
Rep3	1	3.30885	7.98383		1	1.60429	3.94007

## Sheet: Figure 2C
				CHH
	Combined			low	Rep1				Rep2				Rep3
Category	nrpe1 DMBs	other meCHH			nrpe1 DMBs	other meCHH			nrpe1 DMBs	other meCHH			nrpe1 DMBs	other meCHH
# of sites in Category	10298	2034			10298	2034			10298	2034			10298	2034
# of Interactions	21327	5177			422	128			9026	2350			11358	2588
Normalized Value	2.07098	2.54523	0.813673		0.0409788	0.0629302	0.651179		0.876481	1.15536	0.758622		1.10293	1.27237	0.866833
	Combined			high	Rep1				Rep2				Rep3
Category	nrpe1 DMBs	other meCHH			nrpe1 DMBs	other meCHH			nrpe1 DMBs	other meCHH			nrpe1 DMBs	other meCHH			p-value
# of sites in Category	912	1952			912	1952			912	1952			912	1952			0.94668
# of Interactions	3007	8683			70	194			1344	4102			1498	4065
Normalized Value	3.29715	4.44826	0.741223		0.0767544	0.0993852	0.772292		1.47368	2.10143	0.701275		1.64254	2.08248	0.788744
				CHG
	Combined			low	Rep1				Rep2				Rep3
Category	nrpe1 DMBs	other meCHH			nrpe1 DMBs	other meCHH			nrpe1 DMBs	other meCHH			nrpe1 DMBs	other meCHH
# of sites in Category	6538	822			6538	822			6538	822			6538	822
# of Interactions	12877	1926			261	53			5416	877			6896	956
Normalized Value	1.96956	2.34307	0.840592		0.0399205	0.0644769	0.619144		0.828388	1.06691	0.776437		1.05476	1.16302	0.906914
	Combined			high	Rep1				Rep2				Rep3
Category	nrpe1 DMBs	other meCHH			nrpe1 DMBs	other meCHH			nrpe1 DMBs	other meCHH			nrpe1 DMBs	other meCHH			p-value
# of sites in Category	1717	2701			1717	2701			1717	2701			1717	2701			0.434064
# of Interactions	5157	11214			116	270			2316	5291			2573	5282
Normalized Value	3.00349	4.1518	0.723421		0.0675597	0.099963	0.675847		1.34886	1.9589	0.688581		1.49854	1.95557	0.766294
				CG
	Combined			low	Rep1				Rep2				Rep3
Category	nrpe1 DMBs	other meCHH			nrpe1 DMBs	other meCHH			nrpe1 DMBs	other meCHH			nrpe1 DMBs	other meCHH
# of sites in Category	6538	2263			6538	2263			6538	2263			6538	2263
# of Interactions	12093	6071			245	157			5110	2788			6487	2964
Normalized Value	1.84965	2.68272	0.689467		0.0374732	0.0693769	0.54014		0.781585	1.23199	0.634407		0.992199	1.30977	0.75754
	Combined			high	Rep1				Rep2				Rep3
Category	nrpe1 DMBs	other meCHH			nrpe1 DMBs	other meCHH			nrpe1 DMBs	other meCHH			nrpe1 DMBs	other meCHH			p-value
# of sites in Category	5488	2700			5488	2700			5488	2700			5488	2700			0.568609
# of Interactions	14620	11026			301	259			6311	5210			7572	5204
Normalized Value	2.66399	4.0837	0.652348		0.0548469	0.0959259	0.571763		1.14996	1.92963	0.59595		1.37974	1.92741	0.715852

## Sheet: Figure 3
Figure 3A	# of Called Interactions
	inactive genes	active genes	Total
Combined	25946	63273	1237801
Rep1	526	1201	24842
Rep2	11717	29117	570733
Rep3	12946	30486	595555
% Interactions on Genes	0.0209614	0.0511173
	0.0211738	0.0483455
	0.0205297	0.0510169		p-value
	0.0217377	0.0511892		0.00113546

## Sheet: Figure 4
Figure 4C	# of Genes Interacting with nrpe1 DMRs				Ratio to Col-0
genotype	Col-0	nrpe1	ago4		Col-0	nrpe1	ago4
Combined	5	12	22		1	2.4	4.4
Rep1	6	8	13		1	1.33333	2.16667
Rep2	4	6	13		1	1.5	3.25
Rep3	3	5	13		1	1.66667	4.33333
Figure 4G
	Combined				Rep1			Rep2			Rep3
	Category	Genes increased in ago4	All genes		Genes increased in ago4	All genes		Genes increased in ago4	All genes		Genes increased in ago4	All genes
AGO4 in Promoter	Genes with AGO4	9	234		5	85		6	129		5	87
	Total genes with Detectable Interactions	53	3452		20	1481		38	2169		26	1229
	Percent	0.169811	0.0677868		0.25	0.0573937		0.157895	0.0594744		0.192308	0.0707893
AGO4 at Distant Site	Genes with AGO4	7	273		4	107		5	155		5	111
	Total genes with Detectable Interactions	53	3452		20	1481		38	2169		26	1229
	Percent	0.132075	0.0790846		0.2	0.0722485		0.131579	0.0714615		0.192308	0.0903173
AGO4 at Both Sites	Genes with AGO4	4	95		2	46		3	45		3	36
	Total genes with Detectable Interactions	53	3452		20	1481		38	2169		26	1229
	Percent	0.0754717	0.0275203		0.1	0.0310601		0.0789474	0.0207469		0.115385	0.0292921
