# Supplementary material for: Long-range control of gene expression via RNA-directed DNA methylation
Source: PLoS Genet. 2017 May 5;13(5):e1006749. doi: 10.1371/journal.pgen.1006749 (PMC5438180; doi:10.1371/journal.pgen.1006749)
Supplement: S3 Table — (XLSX) [file pgen.1006749.s008.xlsx]

## Sheet: TF_medians
DAP-seq Transcription Factor	Median Expression of Connected Genes
GSM1925377_DAPSeq-Homeobox_tnt-WUS1_col_a-1-5_GEM_events.narrowPeak	4.75762
GSM1925322_DAPSeq-GeBP_tnt-AT1G66420_col_a-1-5_GEM_events.narrowPeak	4.45922
GSM1925202_DAPSeq-C2C2dof_tnt-dof43_col_a-1-5_GEM_events.narrowPeak	4.43615
GSM1925780_DAPSeq-bZIP_tnt-TGA10_col_a-1-5_GEM_events.narrowPeak	4.31158
GSM1925682_DAPSeq-WRKY_tnt-WRKY11_col_a-1-5_GEM_events.narrowPeak	4.31098
GSM1925269_DAPSeq-CAMTA_tnt-CAMTA5_col_a-1-5_GEM_events.narrowPeak	4.30683
GSM1925615_DAPSeq-Orphan_tnt-AT1G23810_col_a-1-5_GEM_events.narrowPeak	4.30511
GSM1925351_DAPSeq-HSF_tnt-HSFA6A_col_a-1-5_GEM_events.narrowPeak	4.30396
GSM1925214_DAPSeq-C2C2gata_tnt-GATA19_col_a-1-5_GEM_events.narrowPeak	4.29651
GSM1925200_DAPSeq-C2C2dof_tnt-dof42_col_a-1-5_GEM_events.narrowPeak	4.29277
GSM1925395_DAPSeq-MADS_tnt-AGL15_col_a-1-5_GEM_events.narrowPeak	4.28358
GSM1925145_DAPSeq-ARID_tnt-At3g13350_col_a-1-5_GEM_events.narrowPeak	4.28137
GSM1925656_DAPSeq-TCP_tnt-TCP17_col_a-1-5_GEM_events.narrowPeak	4.25969
GSM1925371_DAPSeq-Homeobox_tnt-HAT22_col_a-1-5_GEM_events.narrowPeak	4.25795
GSM1925280_DAPSeq-E2FDP_tnt-DEL1_col_a-1-5_GEM_events.narrowPeak	4.25425
GSM1925750_DAPSeq-bHLH_tnt-BIM3_col_a-1-5_GEM_events.narrowPeak	4.2523
GSM1925484_DAPSeq-MYB_tnt-MYB94_col_b-1-5_GEM_events.narrowPeak	4.25204
GSM1925486_DAPSeq-MYB_tnt-MYB96_col_b-1-5_GEM_events.narrowPeak	4.25177
GSM1925342_DAPSeq-HSF_tnt-HSF21_col_a-1-5_GEM_events.narrowPeak	4.25115
GSM1925303_DAPSeq-G2like_tnt-At1g13300_col_a-1-5_GEM_events.narrowPeak	4.24755
GSM1925282_DAPSeq-E2FDP_tnt-DEL2_col_a-1-5_GEM_events.narrowPeak	4.24341
GSM1925277_DAPSeq-CPP_tnt-TSO1_col_a-1-5_GEM_events.narrowPeak	4.24115
GSM1925643_DAPSeq-TCP_tnt-At1g69690_col_a-1-5_GEM_events.narrowPeak	4.24003
GSM1925688_DAPSeq-WRKY_tnt-WRKY17_col_a-1-5_GEM_events.narrowPeak	4.23761
GSM1925290_DAPSeq-FAR1_tnt-FAR1_col_a-1-5_GEM_events.narrowPeak	4.23519
GSM1925313_DAPSeq-G2like_tnt-At3g13040_col_b-1-5_GEM_events.narrowPeak	4.23496
GSM1925160_DAPSeq-BZR_tnt-BZR1_col_a-1-5_GEM_events.narrowPeak	4.23378
GSM1925728_DAPSeq-WRKY_tnt-WRKY6_col_a-1-5_GEM_events.narrowPeak	4.23349
GSM1925726_DAPSeq-WRKY_tnt-WRKY59_col_a-1-5_GEM_events.narrowPeak	4.22922
GSM1925231_DAPSeq-C2H2_tnt-At2g41835_col_b-1-5_GEM_events.narrowPeak	4.22865
GSM1925167_DAPSeq-C2C2dof_tnt-AT1G47655_col_a-1-5_GEM_events.narrowPeak	4.22286
GSM1925347_DAPSeq-HSF_tnt-HSF7_col_a-1-5_GEM_events.narrowPeak	4.20973
GSM1925443_DAPSeq-MYB_tnt-MYB3R4_col_a-1-5_GEM_events.narrowPeak	4.20001
GSM1925339_DAPSeq-HB_tnt-WOX11_col_a-1-5_GEM_events.narrowPeak	4.19989
GSM1925785_DAPSeq-bZIP_tnt-TGA5_col_v3a-1-5_GEM_events.narrowPeak	4.19093
GSM1925401_DAPSeq-MADS_tnt-AGL55_col_a-1-5_GEM_events.narrowPeak	4.19039
GSM1925249_DAPSeq-C2H2_tnt-NUC_col_a-1-5_GEM_events.narrowPeak	4.18814
GSM1925345_DAPSeq-HSF_tnt-HSF6_col_a-1-5_GEM_events.narrowPeak	4.18523
GSM1925296_DAPSeq-G2like_tnt-AT2G38300_col_a-1-5_GEM_events.narrowPeak	4.18238
GSM1925523_DAPSeq-MYBrelated_tnt-At5g58900_col_a-1-5_GEM_events.narrowPeak	4.18079
GSM1925295_DAPSeq-G2like_tnt-AT2G20400_col_a-1-5_GEM_events.narrowPeak	4.17772
GSM1925288_DAPSeq-EIL_tnt-EIN3_col_a-1-5_GEM_events.narrowPeak	4.17682
GSM1925235_DAPSeq-C2H2_tnt-At5g22890_col_a-1-5_GEM_events.narrowPeak	4.17446
GSM1925631_DAPSeq-SBP_tnt-SPL14_col_a-1-5_GEM_events.narrowPeak	4.16132
GSM1925648_DAPSeq-TCP_tnt-At5g08330_col_a-1-5_GEM_events.narrowPeak	4.15132
GSM1925691_DAPSeq-WRKY_tnt-WRKY20_col_a-1-5_GEM_events.narrowPeak	4.14913
GSM1925298_DAPSeq-G2like_tnt-AT2G40260_col_a-1-5_GEM_events.narrowPeak	4.14489
GSM1925373_DAPSeq-Homeobox_tnt-HAT5_col_a-1-5_GEM_events.narrowPeak	4.13561
GSM1925206_DAPSeq-C2C2gata_tnt-GATA1_col_a-1-5_GEM_events.narrowPeak	4.13509
GSM1925440_DAPSeq-MYB_tnt-MYB39_col_a-1-5_GEM_events.narrowPeak	4.13425
GSM1925080_DAPSeq-AP2EREBP_tnt-DREB2_col_a-1-5_GEM_events.narrowPeak	4.134
GSM1925222_DAPSeq-C2C2gata_tnt-ZML2_col_a-1-5_GEM_events.narrowPeak	4.13308
GSM1925456_DAPSeq-MYB_tnt-MYB56_col_a-1-5_GEM_events.narrowPeak	4.12652
GSM1925152_DAPSeq-BES1_tnt-BAM8_col_a-1-5_GEM_events.narrowPeak	4.12021
GSM1925813_DAPSeq-zfGRF_tnt-AT3G42860_col_a-1-5_GEM_events.narrowPeak	4.11989
GSM1925006_DAPSeq-ABI3VP1_tnt-FUS3_col_a-1-5_GEM_events.narrowPeak	4.11974
GSM1925128_DAPSeq-AP2EREBP_tnt-RAP212_col_a-1-5_GEM_events.narrowPeak	4.11974
GSM1925805_DAPSeq-bZIP_tnt-bZIP50_col_v31-1-5_GEM_events.narrowPeak	4.1048
GSM1925763_DAPSeq-bHLH_tnt-bHLH69_col_a-1-5_GEM_events.narrowPeak	4.10028
GSM1925793_DAPSeq-bZIP_tnt-bZIP16_col_v3a-1-5_GEM_events.narrowPeak	4.08745
GSM1925512_DAPSeq-MYBrelated_tnt-At3g11280_col_a-1-5_GEM_events.narrowPeak	4.08322
GSM1925706_DAPSeq-WRKY_tnt-WRKY3_col_a-1-5_GEM_events.narrowPeak	4.08322
GSM1925771_DAPSeq-bZIP_tnt-ABI5_col_v3h-1-5_GEM_events.narrowPeak	4.07591
GSM1925618_DAPSeq-PLATZ_tnt-AT2G01818_col_a-1-5_GEM_events.narrowPeak	4.06632
GSM1925007_DAPSeq-ABI3VP1_tnt-NGA4_col_a-1-5_GEM_events.narrowPeak	4.06452
GSM1925381_DAPSeq-LOBAS2_tnt-ASL18_col_a-1-5_GEM_events.narrowPeak	4.06446
GSM1925243_DAPSeq-C2H2_tnt-IDD7_col_a-1-5_GEM_events.narrowPeak	4.06356
GSM1925118_DAPSeq-AP2EREBP_tnt-LEP_col_a-1-5_GEM_events.narrowPeak	4.0634
GSM1925319_DAPSeq-GRF_tnt-AtGRF6_col_a-1-5_GEM_events.narrowPeak	4.0634
GSM1925635_DAPSeq-SBP_tnt-SPL3_col_a-1-5_GEM_events.narrowPeak	4.0634
GSM1925012_DAPSeq-AP2EREBP_tnt-ABR1_col_a-1-5_GEM_events.narrowPeak	4.062
GSM1925757_DAPSeq-bHLH_tnt-bHLH130_col_a-1-5_GEM_events.narrowPeak	4.05956
GSM1925759_DAPSeq-bHLH_tnt-bHLH18_col_a-1-5_GEM_events.narrowPeak	4.05585
GSM1925255_DAPSeq-C2H2_tnt-TF3A_col_a-1-5_GEM_events.narrowPeak	4.05499
GSM1925153_DAPSeq-BSD_tnt-AT1G10720_col_a-1-5_GEM_events.narrowPeak	4.05409
GSM1925753_DAPSeq-bHLH_tnt-bHLH10_col_a-1-5_GEM_events.narrowPeak	4.05409
GSM1925344_DAPSeq-HSF_tnt-HSF3_col_a-1-5_GEM_events.narrowPeak	4.05373
GSM1925435_DAPSeq-MYB_tnt-MYB27_col_a-1-5_GEM_events.narrowPeak	4.05336
GSM1925109_DAPSeq-AP2EREBP_tnt-ERF73_col_a-1-5_GEM_events.narrowPeak	4.05241
GSM1925379_DAPSeq-LOBAS2_tnt-AS2_col_a-1-5_GEM_events.narrowPeak	4.05241
GSM1925608_DAPSeq-ND_tnt-AGL95_col_a-1-5_GEM_events.narrowPeak	4.05241
GSM1925092_DAPSeq-AP2EREBP_tnt-ERF115_col_a-1-5_GEM_events.narrowPeak	4.05074
GSM1925453_DAPSeq-MYB_tnt-MYB52_col_a-1-5_GEM_events.narrowPeak	4.05074
GSM1925465_DAPSeq-MYB_tnt-MYB63_col_a-1-5_GEM_events.narrowPeak	4.05074
GSM1925225_DAPSeq-C2H2_tnt-AT3G49930_col_a-1-5_GEM_events.narrowPeak	4.04924
GSM1925020_DAPSeq-AP2EREBP_tnt-AT1G28160_col_a-1-5_GEM_events.narrowPeak	4.04845
GSM1925574_DAPSeq-NAC_tnt-ANAC103_col_a-1-5_GEM_events.narrowPeak	4.04772
GSM1925137_DAPSeq-ARF_tnt-ARF16_col_b-1-5_GEM_events.narrowPeak	4.04617
GSM1925705_DAPSeq-WRKY_tnt-WRKY29_col_a-1-5_GEM_events.narrowPeak	4.04617
GSM1925285_DAPSeq-E2FDP_tnt-E2FC_col_a-1-5_GEM_events.narrowPeak	4.04544
GSM1925261_DAPSeq-C3H_tnt-At1g70910_col_a-1-5_GEM_events.narrowPeak	4.04453
GSM1925270_DAPSeq-CCAATHAP3_tnt-HAP3_col_a-1-5_GEM_events.narrowPeak	4.04453
GSM1925321_DAPSeq-GRF_tnt-GRF9_col_a-1-5_GEM_events.narrowPeak	4.04453
GSM1925497_DAPSeq-MYBrelated_tnt-AT4G12670_col_a-1-5_GEM_events.narrowPeak	4.04453
GSM1925610_DAPSeq-ND_tnt-AT1G63040_col_a-1-5_GEM_events.narrowPeak	4.04453
GSM1925123_DAPSeq-AP2EREBP_tnt-PUCHI_col_a-1-5_GEM_events.narrowPeak	4.04437
GSM1925424_DAPSeq-MYB_tnt-MYB116_col_a-1-5_GEM_events.narrowPeak	4.04437
GSM1925002_DAPSeq-ABI3VP1_tnt-AT5G18090_col_a-1-5_GEM_events.narrowPeak	4.04427
GSM1925633_DAPSeq-SBP_tnt-SPL15_col_a-1-5_GEM_events.narrowPeak	4.04417
GSM1925130_DAPSeq-AP2EREBP_tnt-RAP26_col_a-1-5_GEM_events.narrowPeak	4.04385
GSM1925278_DAPSeq-DBP_tnt-AT3G51470_col_a-1-5_GEM_events.narrowPeak	4.04375
GSM1925094_DAPSeq-AP2EREBP_tnt-ERF13_col_b-1-5_GEM_events.narrowPeak	4.04168
GSM1925125_DAPSeq-AP2EREBP_tnt-RAP21_col_a-1-5_GEM_events.narrowPeak	4.04168
GSM1925265_DAPSeq-C3H_tnt-EMB1789_col_a-1-5_GEM_events.narrowPeak	4.04168
GSM1925393_DAPSeq-MADS_tnt-AGL13_col_b-1-5_GEM_events.narrowPeak	4.04168
GSM1925652_DAPSeq-TCP_tnt-TCP14_col_b-1-5_GEM_events.narrowPeak	4.04168
GSM1925027_DAPSeq-AP2EREBP_tnt-AT3G16280_col_a-1-5_GEM_events.narrowPeak	4.0408
GSM1925355_DAPSeq-HSF_tnt-HSFB4_col_a-1-5_GEM_events.narrowPeak	4.0408
GSM1925708_DAPSeq-WRKY_tnt-WRKY30_col_a-1-5_GEM_events.narrowPeak	4.0408
GSM1925537_DAPSeq-NAC_tnt-ANAC011_col_a-1-5_GEM_events.narrowPeak	4.04042
GSM1925291_DAPSeq-FHA_tnt-FHA2_col_b-1-5_GEM_events.narrowPeak	4.03992
GSM1925349_DAPSeq-HSF_tnt-HSFA1E_col_a-1-5_GEM_events.narrowPeak	4.03992
GSM1925508_DAPSeq-MYBrelated_tnt-At2g38090_col_a-1-5_GEM_events.narrowPeak	4.03992
GSM1925399_DAPSeq-MADS_tnt-AGL25_col_a-1-5_GEM_events.narrowPeak	4.03901
GSM1925791_DAPSeq-bZIP_tnt-VIP1_col_v3a-1-5_GEM_events.narrowPeak	4.03476
GSM1925404_DAPSeq-MADS_tnt-FEM111_col_a-1-5_GEM_events.narrowPeak	4.03427
GSM1925669_DAPSeq-Trihelix_tnt-AT3G25990_col_a-1-5_GEM_events.narrowPeak	4.03381
GSM1925392_DAPSeq-LOBAS2_tnt-LOB_col_a-1-5_GEM_events.narrowPeak	4.02861
GSM1925646_DAPSeq-TCP_tnt-At2g45680_col_b-1-5_GEM_events.narrowPeak	4.02861
GSM1925651_DAPSeq-TCP_tnt-TCP1_col_a-1-5_GEM_events.narrowPeak	4.02861
GSM1925667_DAPSeq-Trihelix_tnt-AT3G10030_col_a-1-5_GEM_events.narrowPeak	4.02861
GSM1925758_DAPSeq-bHLH_tnt-bHLH157_col_a-1-5_GEM_events.narrowPeak	4.02861
GSM1925775_DAPSeq-bZIP_tnt-GBF5_col_v3a-1-5_GEM_events.narrowPeak	4.02861
GSM1925748_DAPSeq-bHLH_tnt-BIM1_col_a-1-5_GEM_events.narrowPeak	4.02719
GSM1925097_DAPSeq-AP2EREBP_tnt-ERF2_col_a-1-5_GEM_events.narrowPeak	4.02576
GSM1925665_DAPSeq-Trihelix_tnt-AT2G33550_col_a-1-5_GEM_events.narrowPeak	4.02576
GSM1925676_DAPSeq-Trihelix_tnt-GT1_col_a-1-5_GEM_events.narrowPeak	4.02576
GSM1925031_DAPSeq-AP2EREBP_tnt-AT4G18450_col_a-1-5_GEM_events.narrowPeak	4.02396
GSM1925257_DAPSeq-C2H2_tnt-WIP5_col_a-1-5_GEM_events.narrowPeak	4.02396
GSM1925699_DAPSeq-WRKY_tnt-WRKY26_col_a-1-5_GEM_events.narrowPeak	4.02396
GSM1925571_DAPSeq-NAC_tnt-ANAC094_col_a-1-5_GEM_events.narrowPeak	4.0232
GSM1925147_DAPSeq-BBRBPC_tnt-BPC1_col_a-1-5_GEM_events.narrowPeak	4.01949
GSM1925623_DAPSeq-RWPRK_tnt-NLP7_col_a-1-5_GEM_events.narrowPeak	4.01846
GSM1925253_DAPSeq-C2H2_tnt-STOP1_col_a-1-5_GEM_events.narrowPeak	4.01666
GSM1925021_DAPSeq-AP2EREBP_tnt-AT1G44830_col_a-1-5_GEM_events.narrowPeak	4.01552
GSM1925531_DAPSeq-MYBrelated_tnt-TBP3_col_a-1-5_GEM_events.narrowPeak	4.01415
GSM1925099_DAPSeq-AP2EREBP_tnt-ERF3_col_a-1-5_GEM_events.narrowPeak	4.01399
GSM1925378_DAPSeq-LIM_tnt-WLIM2A_col_a-1-5_GEM_events.narrowPeak	4.01116
GSM1925515_DAPSeq-MYBrelated_tnt-At5g05790_col_a-1-5_GEM_events.narrowPeak	4.01116
GSM1925365_DAPSeq-Homeobox_tnt-ATHB6_col_a-1-5_GEM_events.narrowPeak	4.01114
GSM1925003_DAPSeq-ABI3VP1_tnt-AT5G25475_col_a-1-5_GEM_events.narrowPeak	4.00866
GSM1925654_DAPSeq-TCP_tnt-TCP16_col_a-1-5_GEM_events.narrowPeak	4.00807
GSM1925628_DAPSeq-SBP_tnt-SPL1_col_a-1-5_GEM_events.narrowPeak	4.00674
GSM1925641_DAPSeq-SRS_tnt-SRS7_col_a-1-5_GEM_events.narrowPeak	4.00497
GSM1925102_DAPSeq-AP2EREBP_tnt-ERF4_col_a-1-5_GEM_events.narrowPeak	4.00232
GSM1925144_DAPSeq-ARID_tnt-At1g76110_col_a-1-5_GEM_events.narrowPeak	4.00232
GSM1925266_DAPSeq-C3H_tnt-TZF9_col_a-1-5_GEM_events.narrowPeak	4.00232
GSM1925115_DAPSeq-AP2EREBP_tnt-ESE1_col_a-1-5_GEM_events.narrowPeak	4.00223
GSM1925103_DAPSeq-AP2EREBP_tnt-ERF48_col_a-1-5_GEM_events.narrowPeak	4.00167
GSM1925230_DAPSeq-C2H2_tnt-At1g14580_col_a-1-5_GEM_events.narrowPeak	4.00167
GSM1925464_DAPSeq-MYB_tnt-MYB62_col_a-1-5_GEM_events.narrowPeak	4.00167
GSM1925570_DAPSeq-NAC_tnt-ANAC092_col_v3a-1-5_GEM_events.narrowPeak	4.00167
GSM1925622_DAPSeq-REMB3_tnt-AT2G31460_col_a-1-5_GEM_events.narrowPeak	4.00103
GSM1925765_DAPSeq-bHLH_tnt-bHLH74_col_a-1-5_GEM_events.narrowPeak	4.00103
GSM1925495_DAPSeq-MYBrelated_tnt-AT3G10580_col_a-1-5_GEM_events.narrowPeak	4.00099
GSM1925212_DAPSeq-C2C2gata_tnt-GATA16_col_a-1-5_GEM_events.narrowPeak	4.00094
GSM1925318_DAPSeq-G2like_tnt-KAN2_col_a-1-5_GEM_events.narrowPeak	4.00094
GSM1925575_DAPSeq-NAC_tnt-AT1G19040_col_a-1-5_GEM_events.narrowPeak	4.00094
GSM1925811_DAPSeq-bZIP_tnt-bZIP69_col_a-1-5_GEM_events.narrowPeak	4.00094
GSM1925217_DAPSeq-C2C2gata_tnt-GATA4_col_a-1-5_GEM_events.narrowPeak	3.99958
GSM1925357_DAPSeq-HSF_tnt-HSFC1_col_a-1-5_GEM_events.narrowPeak	3.99958
GSM1925262_DAPSeq-C3H_tnt-At1g74370_col_a-1-5_GEM_events.narrowPeak	3.99889
GSM1925556_DAPSeq-NAC_tnt-ANAC057_col_a-1-5_GEM_events.narrowPeak	3.99783
GSM1925354_DAPSeq-HSF_tnt-HSFB3_col_a-1-5_GEM_events.narrowPeak	3.99683
GSM1925433_DAPSeq-MYB_tnt-MYB23_col_a-1-5_GEM_events.narrowPeak	3.99683
GSM1925448_DAPSeq-MYB_tnt-MYB43_col_a-1-5_GEM_events.narrowPeak	3.99683
GSM1925784_DAPSeq-bZIP_tnt-TGA4_col_a-1-5_GEM_events.narrowPeak	3.99683
GSM1925132_DAPSeq-AP2EREBP_tnt-RRTF1_col_a-1-5_GEM_events.narrowPeak	3.9964
GSM1925576_DAPSeq-NAC_tnt-AT3G12910_col_a-1-5_GEM_events.narrowPeak	3.99636
GSM1925533_DAPSeq-MYBrelated_tnt-TRP2_col_a-1-5_GEM_events.narrowPeak	3.99521
GSM1925762_DAPSeq-bHLH_tnt-bHLH64_col_a-1-5_GEM_events.narrowPeak	3.99359
GSM1925216_DAPSeq-C2C2gata_tnt-GATA20_col_a-1-5_GEM_events.narrowPeak	3.99268
GSM1925417_DAPSeq-MYB_tnt-MYB101_col_a-1-5_GEM_events.narrowPeak	3.99268
GSM1925067_DAPSeq-AP2EREBP_tnt-CRF4_col_a-1-5_GEM_events.narrowPeak	3.99178
GSM1925076_DAPSeq-AP2EREBP_tnt-DEAR5_col_a-1-5_GEM_events.narrowPeak	3.99178
GSM1925105_DAPSeq-AP2EREBP_tnt-ERF5_col_a-1-5_GEM_events.narrowPeak	3.99178
GSM1925267_DAPSeq-C3H_tnt-U2AF35B_col_a-1-5_GEM_events.narrowPeak	3.99178
GSM1925335_DAPSeq-HB_tnt-HDG7_col_a-1-5_GEM_events.narrowPeak	3.99178
GSM1925490_DAPSeq-MYBrelated_tnt-AT1G18960_col_a-1-5_GEM_events.narrowPeak	3.99178
GSM1925539_DAPSeq-NAC_tnt-ANAC013_col_a-1-5_GEM_events.narrowPeak	3.99178
GSM1925661_DAPSeq-TCP_tnt-TCP7_col_a-1-5_GEM_events.narrowPeak	3.99118
GSM1925042_DAPSeq-AP2EREBP_tnt-At2g44940_col_a-1-5_GEM_events.narrowPeak	3.99043
GSM1925039_DAPSeq-AP2EREBP_tnt-At1g77640_col_a-1-5_GEM_events.narrowPeak	3.98928
GSM1925157_DAPSeq-BZR_tnt-At4g18890_col_a-1-5_GEM_events.narrowPeak	3.98928
GSM1925224_DAPSeq-C2H2_tnt-AT3G46070_col_a-1-5_GEM_events.narrowPeak	3.98928
GSM1925210_DAPSeq-C2C2gata_tnt-GATA14_col_a-1-5_GEM_events.narrowPeak	3.98677
GSM1925400_DAPSeq-MADS_tnt-AGL42_col_a-1-5_GEM_events.narrowPeak	3.98677
GSM1925720_DAPSeq-WRKY_tnt-WRKY46_col_a-1-5_GEM_events.narrowPeak	3.98677
GSM1925363_DAPSeq-Homeobox_tnt-ATHB20_col_a-1-5_GEM_events.narrowPeak	3.98452
GSM1925368_DAPSeq-Homeobox_tnt-HAT1_col_a-1-5_GEM_events.narrowPeak	3.98452
GSM1925046_DAPSeq-AP2EREBP_tnt-At4g28140_col_a-1-5_GEM_events.narrowPeak	3.98445
GSM1925140_DAPSeq-ARID_tnt-AT1G04880_col_a-1-5_GEM_events.narrowPeak	3.98445
GSM1925113_DAPSeq-AP2EREBP_tnt-ERF9_col_a-1-5_GEM_events.narrowPeak	3.98254
GSM1925069_DAPSeq-AP2EREBP_tnt-DDF1_col_a-1-5_GEM_events.narrowPeak	3.98226
GSM1925070_DAPSeq-AP2EREBP_tnt-DDF2_col_a-1-5_GEM_events.narrowPeak	3.98226
GSM1925087_DAPSeq-AP2EREBP_tnt-ERF104_col_a-1-5_GEM_events.narrowPeak	3.98226
GSM1925135_DAPSeq-AP2EREBP_tnt-SHN3_col_a-1-5_GEM_events.narrowPeak	3.98226
GSM1925008_DAPSeq-ABI3VP1_tnt-REM16_col_a-1-5_GEM_events.narrowPeak	3.98219
GSM1925028_DAPSeq-AP2EREBP_tnt-AT3G57600_col_a-1-5_GEM_events.narrowPeak	3.98213
GSM1925161_DAPSeq-C2C2COlike_tnt-AT4G27900_col_a-1-5_GEM_events.narrowPeak	3.98213
GSM1925173_DAPSeq-C2C2dof_tnt-AT3G52440_col_a-1-5_GEM_events.narrowPeak	3.98213
GSM1925658_DAPSeq-TCP_tnt-TCP20_col_a-1-5_GEM_events.narrowPeak	3.98213
GSM1925722_DAPSeq-WRKY_tnt-WRKY47_col_a-1-5_GEM_events.narrowPeak	3.98213
GSM1925219_DAPSeq-C2C2gata_tnt-ZIM_col_a-1-5_GEM_events.narrowPeak	3.98061
GSM1925341_DAPSeq-HMG_tnt-3XHMGBOX1_col_a-1-5_GEM_events.narrowPeak	3.98061
GSM1925477_DAPSeq-MYB_tnt-MYB83_col_a-1-5_GEM_events.narrowPeak	3.98061
GSM1925594_DAPSeq-NAC_tnt-NTM2_col_b-1-5_GEM_events.narrowPeak	3.98061
GSM1925675_DAPSeq-Trihelix_tnt-AT5G47660_col_a-1-5_GEM_events.narrowPeak	3.98061
GSM1925221_DAPSeq-C2C2gata_tnt-ZML1_col_a-1-5_GEM_events.narrowPeak	3.97908
GSM1925232_DAPSeq-C2H2_tnt-At2g48100_col_b-1-5_GEM_events.narrowPeak	3.97908
GSM1925263_DAPSeq-C3H_tnt-At5g08750_col_a-1-5_GEM_events.narrowPeak	3.97908
GSM1925286_DAPSeq-EIL_tnt-EIL3_col_b-1-5_GEM_events.narrowPeak	3.97908
GSM1925409_DAPSeq-MYB_tnt-ATY19_col_a-1-5_GEM_events.narrowPeak	3.97908
GSM1925754_DAPSeq-bHLH_tnt-bHLH104_col_b-1-5_GEM_events.narrowPeak	3.97908
GSM1925812_DAPSeq-mTERF_tnt-AT5G23930_col_a-1-5_GEM_events.narrowPeak	3.97908
GSM1925072_DAPSeq-AP2EREBP_tnt-DEAR2_col_a-1-5_GEM_events.narrowPeak	3.97844
GSM1925163_DAPSeq-C2C2COlike_tnt-AT5G59990_col_a-1-5_GEM_events.narrowPeak	3.97844
GSM1925431_DAPSeq-MYB_tnt-MYB13_col_a-1-5_GEM_events.narrowPeak	3.97844
GSM1925136_DAPSeq-AP2EREBP_tnt-TINY_col_a-1-5_GEM_events.narrowPeak	3.97779
GSM1925155_DAPSeq-BZR_tnt-At1g78700_col_a-1-5_GEM_events.narrowPeak	3.97779
GSM1925383_DAPSeq-LOBAS2_tnt-LBD13_col_a-1-5_GEM_events.narrowPeak	3.97779
GSM1925402_DAPSeq-MADS_tnt-AGL6_col_a-1-5_GEM_events.narrowPeak	3.97779
GSM1925803_DAPSeq-bZIP_tnt-bZIP48_col_a-1-5_GEM_events.narrowPeak	3.97779
GSM1925030_DAPSeq-AP2EREBP_tnt-AT3G60490_col_a-1-5_GEM_events.narrowPeak	3.97758
GSM1925053_DAPSeq-AP2EREBP_tnt-At5g67000_col_a-1-5_GEM_events.narrowPeak	3.97758
GSM1925083_DAPSeq-AP2EREBP_tnt-ERF1_col_a-1-5_GEM_events.narrowPeak	3.97758
GSM1925240_DAPSeq-C2H2_tnt-IDD2_col_a-1-5_GEM_events.narrowPeak	3.97738
GSM1925766_DAPSeq-bHLH_tnt-bHLH77_col_a-1-5_GEM_events.narrowPeak	3.97738
GSM1925426_DAPSeq-MYB_tnt-MYB118_col_a-1-5_GEM_events.narrowPeak	3.97725
GSM1925428_DAPSeq-MYB_tnt-MYB119_col_a-1-5_GEM_events.narrowPeak	3.97725
GSM1925800_DAPSeq-bZIP_tnt-bZIP43_col_a-1-5_GEM_events.narrowPeak	3.97725
GSM1925036_DAPSeq-AP2EREBP_tnt-At1g36060_col_a-1-5_GEM_events.narrowPeak	3.97712
GSM1925413_DAPSeq-MYB_tnt-MYB1_col_a-1-5_GEM_events.narrowPeak	3.97619
GSM1925663_DAPSeq-Trihelix_tnt-AT1G76880_col_a-1-5_GEM_events.narrowPeak	3.97598
GSM1925150_DAPSeq-BBRBPC_tnt-BPC6_col_a-1-5_GEM_events.narrowPeak	3.97526
GSM1925185_DAPSeq-C2C2dof_tnt-At4g38000_col_a-1-5_GEM_events.narrowPeak	3.97526
GSM1925671_DAPSeq-Trihelix_tnt-AT3G58630_col_a-1-5_GEM_events.narrowPeak	3.97526
GSM1925697_DAPSeq-WRKY_tnt-WRKY25_col_a-1-5_GEM_events.narrowPeak	3.97526
GSM1925710_DAPSeq-WRKY_tnt-WRKY31_col_a-1-5_GEM_events.narrowPeak	3.97526
GSM1925038_DAPSeq-AP2EREBP_tnt-At1g75490_col_a-1-5_GEM_events.narrowPeak	3.97492
GSM1925149_DAPSeq-BBRBPC_tnt-BPC5_col_a-1-5_GEM_events.narrowPeak	3.97492
GSM1925312_DAPSeq-G2like_tnt-At3g12730_col_a-1-5_GEM_events.narrowPeak	3.97492
GSM1925616_DAPSeq-Orphan_tnt-AT1G24250_col_a-1-5_GEM_events.narrowPeak	3.97492
GSM1925090_DAPSeq-AP2EREBP_tnt-ERF11_col_b-1-5_GEM_events.narrowPeak	3.97457
GSM1925247_DAPSeq-C2H2_tnt-MGP_col_a-1-5_GEM_events.narrowPeak	3.97457
GSM1925452_DAPSeq-MYB_tnt-MYB51_col_a-1-5_GEM_events.narrowPeak	3.97457
GSM1925714_DAPSeq-WRKY_tnt-WRKY42_col_a-1-5_GEM_events.narrowPeak	3.97457
GSM1925085_DAPSeq-AP2EREBP_tnt-ERF10_col_a-1-5_GEM_events.narrowPeak	3.97407
GSM1925544_DAPSeq-NAC_tnt-ANAC028_col_a-1-5_GEM_events.narrowPeak	3.97407
GSM1925271_DAPSeq-CCAATHAP3_tnt-NFYB4_col_a-1-5_GEM_events.narrowPeak	3.97256
GSM1925614_DAPSeq-NLP_tnt-AtNLP4_col_b-1-5_GEM_events.narrowPeak	3.97236
GSM1925716_DAPSeq-WRKY_tnt-WRKY43_col_a-1-5_GEM_events.narrowPeak	3.97207
GSM1925057_DAPSeq-AP2EREBP_tnt-CBF2_col_a-1-5_GEM_events.narrowPeak	3.97056
GSM1925120_DAPSeq-AP2EREBP_tnt-PLT1_col_a-1-5_GEM_events.narrowPeak	3.97056
GSM1925142_DAPSeq-ARID_tnt-AT2G17410_col_a-1-5_GEM_events.narrowPeak	3.97056
GSM1925397_DAPSeq-MADS_tnt-AGL16_col_a-1-5_GEM_events.narrowPeak	3.96827
GSM1925048_DAPSeq-AP2EREBP_tnt-At4g31060_col_a-1-5_GEM_events.narrowPeak	3.96598
GSM1925391_DAPSeq-LOBAS2_tnt-LBD23_col_a-1-5_GEM_events.narrowPeak	3.96598
GSM1925446_DAPSeq-MYB_tnt-MYB40_col_a-1-5_GEM_events.narrowPeak	3.96598
GSM1925739_DAPSeq-ZFHD_tnt-ATHB24_col_a-1-5_GEM_events.narrowPeak	3.96523
GSM1925437_DAPSeq-MYB_tnt-MYB30_col_a-1-5_GEM_events.narrowPeak	3.96449
GSM1925799_DAPSeq-bZIP_tnt-bZIP42_col_a-1-5_GEM_events.narrowPeak	3.96449
GSM1925609_DAPSeq-ND_tnt-ASHR1_col_a-1-5_GEM_events.narrowPeak	3.96434
GSM1925050_DAPSeq-AP2EREBP_tnt-At5g18450_col_a-1-5_GEM_events.narrowPeak	3.96419
GSM1925475_DAPSeq-MYB_tnt-MYB81_col_a-1-5_GEM_events.narrowPeak	3.96419
GSM1925662_DAPSeq-Trihelix_tnt-AT1G76870_col_b-1-5_GEM_events.narrowPeak	3.96419
GSM1925796_DAPSeq-bZIP_tnt-bZIP28_col_a-1-5_GEM_events.narrowPeak	3.96419
GSM1925613_DAPSeq-ND_tnt-FRS9_col_a-1-5_GEM_events.narrowPeak	3.96326
GSM1925489_DAPSeq-MYB_tnt-MYB99_col_a-1-5_GEM_events.narrowPeak	3.96324
GSM1925650_DAPSeq-TCP_tnt-PTF1_col_a-1-5_GEM_events.narrowPeak	3.96324
GSM1925751_DAPSeq-bHLH_tnt-PIF7_col_a-1-5_GEM_events.narrowPeak	3.96324
GSM1925016_DAPSeq-AP2EREBP_tnt-AT1G01250_col_a-1-5_GEM_events.narrowPeak	3.96309
GSM1925625_DAPSeq-RWPRK_tnt-RKD2_col_a-1-5_GEM_events.narrowPeak	3.96309
GSM1925630_DAPSeq-SBP_tnt-SPL13_col_a-1-5_GEM_events.narrowPeak	3.96309
GSM1925701_DAPSeq-WRKY_tnt-WRKY27_col_a-1-5_GEM_events.narrowPeak	3.96203
GSM1925587_DAPSeq-NAC_tnt-NAM_col_v3a-1-5_GEM_events.narrowPeak	3.96199
GSM1925284_DAPSeq-E2FDP_tnt-E2FA_col_a-1-5_GEM_events.narrowPeak	3.96174
GSM1925419_DAPSeq-MYB_tnt-MYB105_col_a-1-5_GEM_events.narrowPeak	3.96174
GSM1925052_DAPSeq-AP2EREBP_tnt-At5g65130_col_a-1-5_GEM_events.narrowPeak	3.96148
GSM1925447_DAPSeq-MYB_tnt-MYB41_col_a-1-5_GEM_events.narrowPeak	3.96148
GSM1925546_DAPSeq-NAC_tnt-ANAC038_col_a-1-5_GEM_events.narrowPeak	3.96148
GSM1925059_DAPSeq-AP2EREBP_tnt-CBF3_col_a-1-5_GEM_events.narrowPeak	3.96135
GSM1925081_DAPSeq-AP2EREBP_tnt-DREB26_col_a-1-5_GEM_events.narrowPeak	3.96135
GSM1925415_DAPSeq-MYB_tnt-MYB10_col_a-1-5_GEM_events.narrowPeak	3.95847
GSM1925789_DAPSeq-bZIP_tnt-TGA9_col_a-1-5_GEM_events.narrowPeak	3.95847
GSM1925773_DAPSeq-bZIP_tnt-AREB3_col_v31-1-5_GEM_events.narrowPeak	3.95715
GSM1925014_DAPSeq-AP2EREBP_tnt-AIL7_col_a-1-5_GEM_events.narrowPeak	3.95626
GSM1925121_DAPSeq-AP2EREBP_tnt-PLT3_col_a-1-5_GEM_events.narrowPeak	3.95626
GSM1925366_DAPSeq-Homeobox_tnt-ATHB7_col_a-1-5_GEM_events.narrowPeak	3.95598
GSM1925451_DAPSeq-MYB_tnt-MYB49_col_a-1-5_GEM_events.narrowPeak	3.95561
GSM1925429_DAPSeq-MYB_tnt-MYB121_col_a-1-5_GEM_events.narrowPeak	3.95555
GSM1925025_DAPSeq-AP2EREBP_tnt-AT1G77200_col_a-1-5_GEM_events.narrowPeak	3.95554
GSM1925679_DAPSeq-Trihelix_tnt-GT3a_col_a-1-5_GEM_events.narrowPeak	3.95554
GSM1925732_DAPSeq-WRKY_tnt-WRKY71_col_a-1-5_GEM_events.narrowPeak	3.9548
GSM1925768_DAPSeq-bHLH_tnt-bHLH80_col_a-1-5_GEM_events.narrowPeak	3.95402
GSM1925521_DAPSeq-MYBrelated_tnt-At5g52660_col_a-1-5_GEM_events.narrowPeak	3.95398
GSM1925412_DAPSeq-MYB_tnt-MS188_col_a-1-5_GEM_events.narrowPeak	3.95323
GSM1925111_DAPSeq-AP2EREBP_tnt-ERF8_col_a-1-5_GEM_events.narrowPeak	3.95191
GSM1925244_DAPSeq-C2H2_tnt-JGL_col_a-1-5_GEM_events.narrowPeak	3.95058
GSM1925462_DAPSeq-MYB_tnt-MYB61_col_a-1-5_GEM_events.narrowPeak	3.95058
GSM1925207_DAPSeq-C2C2gata_tnt-GATA11_col_a-1-5_GEM_events.narrowPeak	3.94894
GSM1925127_DAPSeq-AP2EREBP_tnt-RAP211_col_a-1-5_GEM_events.narrowPeak	3.94818
GSM1925385_DAPSeq-LOBAS2_tnt-LBD18_col_a-1-5_GEM_events.narrowPeak	3.94818
GSM1925227_DAPSeq-C2H2_tnt-AT5G22990_col_a-1-5_GEM_events.narrowPeak	3.94661
GSM1925055_DAPSeq-AP2EREBP_tnt-CBF1_col_a-1-5_GEM_events.narrowPeak	3.94585
GSM1925422_DAPSeq-MYB_tnt-MYB113_col_a-1-5_GEM_events.narrowPeak	3.94585
GSM1925444_DAPSeq-MYB_tnt-MYB3R5_col_a-1-5_GEM_events.narrowPeak	3.94585
GSM1925273_DAPSeq-CPP_tnt-AT2G20110_col_a-1-5_GEM_events.narrowPeak	3.94337
GSM1925074_DAPSeq-AP2EREBP_tnt-DEAR3_col_a-1-5_GEM_events.narrowPeak	3.94089
GSM1925238_DAPSeq-C2H2_tnt-AtIDD11_col_a-1-5_GEM_events.narrowPeak	3.94089
GSM1925410_DAPSeq-MYB_tnt-BOS1_col_a-1-5_GEM_events.narrowPeak	3.94089
GSM1925601_DAPSeq-NAC_tnt-VND1_col_a-1-5_GEM_events.narrowPeak	3.93796
GSM1925018_DAPSeq-AP2EREBP_tnt-AT1G12630_col_a-1-5_GEM_events.narrowPeak	3.92705
GSM1925100_DAPSeq-AP2EREBP_tnt-ERF38_col_a-1-5_GEM_events.narrowPeak	3.92663
GSM1925268_DAPSeq-CAMTA_tnt-CAMTA1_col_a-1-5_GEM_events.narrowPeak	3.92636
GSM1925589_DAPSeq-NAC_tnt-NAP_col_v3a-1-5_GEM_events.narrowPeak	3.92636
GSM1925361_DAPSeq-Homeobox_tnt-ATHB18_col_a-1-5_GEM_events.narrowPeak	3.92592
GSM1925460_DAPSeq-MYB_tnt-MYB58_col_a-1-5_GEM_events.narrowPeak	3.92592
GSM1925797_DAPSeq-bZIP_tnt-bZIP3_col_a-1-5_GEM_events.narrowPeak	3.92592
GSM1925711_DAPSeq-WRKY_tnt-WRKY33_col_a-1-5_GEM_events.narrowPeak	3.92421
GSM1925568_DAPSeq-NAC_tnt-ANAC087_col_v3a-1-5_GEM_events.narrowPeak	3.9207
GSM1925483_DAPSeq-MYB_tnt-MYB93_col_a-1-5_GEM_events.narrowPeak	3.92051
GSM1925611_DAPSeq-ND_tnt-AT2G28920_col_a-1-5_GEM_events.narrowPeak	3.91891
GSM1925760_DAPSeq-bHLH_tnt-bHLH28_col_a-1-5_GEM_events.narrowPeak	3.91849
GSM1925543_DAPSeq-NAC_tnt-ANAC020_col_v31-1-5_GEM_events.narrowPeak	3.91846
GSM1925598_DAPSeq-NAC_tnt-SND2_col_a-1-5_GEM_events.narrowPeak	3.91656
GSM1925492_DAPSeq-MYBrelated_tnt-AT1G72740_col_a-1-5_GEM_events.narrowPeak	3.91636
GSM1925563_DAPSeq-NAC_tnt-ANAC075_col_a-1-5_GEM_events.narrowPeak	3.91636
GSM1925159_DAPSeq-BZR_tnt-At4g36780_col_a-1-5_GEM_events.narrowPeak	3.91541
GSM1925276_DAPSeq-CPP_tnt-TCX2_col_a-1-5_GEM_events.narrowPeak	3.91425
GSM1925695_DAPSeq-WRKY_tnt-WRKY24_col_a-1-5_GEM_events.narrowPeak	3.91393
GSM1925769_DAPSeq-bZIP_tnt-ABF2_col_v3a-1-5_GEM_events.narrowPeak	3.91393
GSM1925517_DAPSeq-MYBrelated_tnt-At5g08520_col_b-1-5_GEM_events.narrowPeak	3.91113
GSM1925421_DAPSeq-MYB_tnt-MYB107_col_a-1-5_GEM_events.narrowPeak	3.91112
GSM1925117_DAPSeq-AP2EREBP_tnt-ESE3_col_a-1-5_GEM_events.narrowPeak	3.91111
GSM1925260_DAPSeq-C3H_tnt-AT5G63260_col_a-1-5_GEM_events.narrowPeak	3.91111
GSM1925580_DAPSeq-NAC_tnt-CUC1_col_v31-1-5_GEM_events.narrowPeak	3.91111
GSM1925134_DAPSeq-AP2EREBP_tnt-Rap210_col_a-1-5_GEM_events.narrowPeak	3.90598
GSM1925209_DAPSeq-C2C2gata_tnt-GATA12_col_a-1-5_GEM_events.narrowPeak	3.90434
GSM1925078_DAPSeq-AP2EREBP_tnt-DREB19_col_a-1-5_GEM_events.narrowPeak	3.90273
GSM1925223_DAPSeq-C2H2_tnt-AT2G15740_col_a-1-5_GEM_events.narrowPeak	3.90273
GSM1925603_DAPSeq-NAC_tnt-VND2_col_a-1-5_GEM_events.narrowPeak	3.90273
GSM1925487_DAPSeq-MYB_tnt-MYB98_col_a-1-5_GEM_events.narrowPeak	3.90032
GSM1925165_DAPSeq-C2C2YABBY_tnt-CRC_col_a-1-5_GEM_events.narrowPeak	3.8988
GSM1925458_DAPSeq-MYB_tnt-MYB57_col_a-1-5_GEM_events.narrowPeak	3.89162
GSM1925470_DAPSeq-MYB_tnt-MYB73_col_a-1-5_GEM_events.narrowPeak	3.88879
GSM1925338_DAPSeq-HB_tnt-PHV_col_a-1-5_GEM_events.narrowPeak	3.88878
GSM1925617_DAPSeq-Orphan_tnt-BBX31_col_a-1-5_GEM_events.narrowPeak	3.88877
GSM1925033_DAPSeq-AP2EREBP_tnt-At1g19210_col_a-1-5_GEM_events.narrowPeak	3.88857
GSM1925681_DAPSeq-Trihelix_tnt-GTL1_col_a-1-5_GEM_events.narrowPeak	3.88708
GSM1925724_DAPSeq-WRKY_tnt-WRKY50_col_a-1-5_GEM_events.narrowPeak	3.88537
GSM1925169_DAPSeq-C2C2dof_tnt-AT1G69570_col_a-1-5_GEM_events.narrowPeak	3.88474
GSM1925245_DAPSeq-C2H2_tnt-JKD_col_a-1-5_GEM_events.narrowPeak	3.88474
GSM1925547_DAPSeq-NAC_tnt-ANAC042_col_a-1-5_GEM_events.narrowPeak	3.88474
GSM1925328_DAPSeq-HB_tnt-ATHB21_col_a-1-5_GEM_events.narrowPeak	3.88279
GSM1925730_DAPSeq-WRKY_tnt-WRKY65_col_a-1-5_GEM_events.narrowPeak	3.88003
GSM1925585_DAPSeq-NAC_tnt-NAC2_col_v3a-1-5_GEM_events.narrowPeak	3.87848
GSM1925535_DAPSeq-NAC_tnt-ANAC004_col_a-1-5_GEM_events.narrowPeak	3.87833
GSM1925192_DAPSeq-C2C2dof_tnt-DAG2_col_a-1-5_GEM_events.narrowPeak	3.87748
GSM1925141_DAPSeq-ARID_tnt-AT1G20910_col_a-1-5_GEM_events.narrowPeak	3.87699
GSM1925809_DAPSeq-bZIP_tnt-bZIP68_col_a-1-5_GEM_events.narrowPeak	3.87684
GSM1925251_DAPSeq-C2H2_tnt-SGR5_col_a-1-5_GEM_events.narrowPeak	3.87455
GSM1925241_DAPSeq-C2H2_tnt-IDD4_col_a-1-5_GEM_events.narrowPeak	3.87392
GSM1925578_DAPSeq-NAC_tnt-ATAF1_col_a-1-5_GEM_events.narrowPeak	3.87016
GSM1925684_DAPSeq-WRKY_tnt-WRKY14_col_a-1-5_GEM_events.narrowPeak	3.87016
GSM1925626_DAPSeq-S1Falike_tnt-AT3G09735_col_a-1-5_GEM_events.narrowPeak	3.86817
GSM1925479_DAPSeq-MYB_tnt-MYB88_col_a-1-5_GEM_events.narrowPeak	3.86547
GSM1925536_DAPSeq-NAC_tnt-ANAC005_col_a-1-5_GEM_events.narrowPeak	3.86547
GSM1925188_DAPSeq-C2C2dof_tnt-CDF3_col_a-1-5_GEM_events.narrowPeak	3.86429
GSM1925211_DAPSeq-C2C2gata_tnt-GATA15_col_b-1-5_GEM_events.narrowPeak	3.86429
GSM1925593_DAPSeq-NAC_tnt-NTM1_col_a-1-5_GEM_events.narrowPeak	3.86312
GSM1925387_DAPSeq-LOBAS2_tnt-LBD19_col_a-1-5_GEM_events.narrowPeak	3.86105
GSM1925583_DAPSeq-NAC_tnt-CUC3_col_a-1-5_GEM_events.narrowPeak	3.86105
GSM1925442_DAPSeq-MYB_tnt-MYB3R1_col_a-1-5_GEM_events.narrowPeak	3.85881
GSM1925316_DAPSeq-G2like_tnt-At5g29000_col_a-1-5_GEM_events.narrowPeak	3.85717
GSM1925197_DAPSeq-C2C2dof_tnt-OBP4_col_a-1-5_GEM_events.narrowPeak	3.85538
GSM1925637_DAPSeq-SBP_tnt-SPL5_col_a-1-5_GEM_events.narrowPeak	3.85464
GSM1925591_DAPSeq-NAC_tnt-NST1_col_v31-1-5_GEM_events.narrowPeak	3.85385
GSM1925310_DAPSeq-G2like_tnt-At3g04030_col_a-1-5_GEM_events.narrowPeak	3.85286
GSM1925607_DAPSeq-NAC_tnt-VND6_col_v31-1-5_GEM_events.narrowPeak	3.84733
GSM1925527_DAPSeq-MYBrelated_tnt-LHY1_col_a-1-5_GEM_events.narrowPeak	3.84626
GSM1925725_DAPSeq-WRKY_tnt-WRKY55_col_a-1-5_GEM_events.narrowPeak	3.8461
GSM1925171_DAPSeq-C2C2dof_tnt-AT2G28810_col_a-1-5_GEM_events.narrowPeak	3.83864
GSM1925499_DAPSeq-MYBrelated_tnt-AT5G56840_col_a-1-5_GEM_events.narrowPeak	3.83852
GSM1925061_DAPSeq-AP2EREBP_tnt-CBF4_col_a-1-5_GEM_events.narrowPeak	3.83839
GSM1925334_DAPSeq-HB_tnt-ATHB53_col_a-1-5_GEM_events.narrowPeak	3.8379
GSM1925023_DAPSeq-AP2EREBP_tnt-AT1G71450_col_a-1-5_GEM_events.narrowPeak	3.8374
GSM1925325_DAPSeq-HB_tnt-ANL2_col_a-1-5_GEM_events.narrowPeak	3.83663
GSM1925193_DAPSeq-C2C2dof_tnt-OBP1_col_a-1-5_GEM_events.narrowPeak	3.83547
GSM1925549_DAPSeq-NAC_tnt-ANAC045_col_a-1-5_GEM_events.narrowPeak	3.83425
GSM1925233_DAPSeq-C2H2_tnt-At3g60580_col_a-1-5_GEM_events.narrowPeak	3.83392
GSM1925673_DAPSeq-Trihelix_tnt-AT5G05550_col_a-1-5_GEM_events.narrowPeak	3.83113
GSM1925553_DAPSeq-NAC_tnt-ANAC050_col_v3a-1-5_GEM_events.narrowPeak	3.83006
GSM1925514_DAPSeq-MYBrelated_tnt-At4g01280_col_a-1-5_GEM_events.narrowPeak	3.82809
GSM1925703_DAPSeq-WRKY_tnt-WRKY28_col_a-1-5_GEM_events.narrowPeak	3.82713
GSM1925686_DAPSeq-WRKY_tnt-WRKY15_col_b-1-5_GEM_events.narrowPeak	3.82711
GSM1925326_DAPSeq-HB_tnt-ATHB15_col_a-1-5_GEM_events.narrowPeak	3.82377
GSM1925369_DAPSeq-Homeobox_ecoli-HAT2_col_v31-1-5_GEM_events.narrowPeak	3.82377
GSM1925795_DAPSeq-bZIP_tnt-bZIP18_col_v31-1-5_GEM_events.narrowPeak	3.82312
GSM1925044_DAPSeq-AP2EREBP_tnt-At4g16750_col_a-1-5_GEM_events.narrowPeak	3.82096
GSM1925438_DAPSeq-MYB_tnt-MYB33_col_a-1-5_GEM_events.narrowPeak	3.81521
GSM1925000_DAPSeq-ARF_ecoli-ZmARF5_col_4-1-5_GEM_events.narrowPeak	3.81359
GSM1925010_DAPSeq-ABI3VP1_tnt-VRN1_col_a-1-5_GEM_events.narrowPeak	3.81359
GSM1925107_DAPSeq-AP2EREBP_tnt-ERF7_col_a-1-5_GEM_events.narrowPeak	3.81359
GSM1925308_DAPSeq-G2like_tnt-At2g03500_col_a-1-5_GEM_events.narrowPeak	3.81359
GSM1925469_DAPSeq-MYB_tnt-MYB70_col_a-1-5_GEM_events.narrowPeak	3.81359
GSM1925558_DAPSeq-NAC_tnt-ANAC058_col_a-1-5_GEM_events.narrowPeak	3.81359
GSM1925690_DAPSeq-WRKY_tnt-WRKY18_col_a-1-5_GEM_events.narrowPeak	3.81359
GSM1925293_DAPSeq-G2like_tnt-AT1G49560_col_a-1-5_GEM_events.narrowPeak	3.81208
GSM1925177_DAPSeq-C2C2dof_tnt-AT5G66940_col_a-1-5_GEM_events.narrowPeak	3.81107
GSM1925510_DAPSeq-MYBrelated_tnt-At3g09600_col_a-1-5_GEM_events.narrowPeak	3.80992
GSM1925179_DAPSeq-C2C2dof_tnt-Adof1_col_a-1-5_GEM_events.narrowPeak	3.80954
GSM1925406_DAPSeq-MADS_tnt-SVP_col_v3b-1-5_GEM_events.narrowPeak	3.80539
GSM1925186_DAPSeq-C2C2dof_tnt-At5g62940_col_a-1-5_GEM_events.narrowPeak	3.80484
GSM1925063_DAPSeq-AP2EREBP_tnt-CEJ1_col_a-1-5_GEM_events.narrowPeak	3.80349
GSM1925501_DAPSeq-MYBrelated_tnt-AT5G61620_col_a-1-5_GEM_events.narrowPeak	3.80086
GSM1925678_DAPSeq-Trihelix_tnt-GT2_col_a-1-5_GEM_events.narrowPeak	3.80039
GSM1925190_DAPSeq-C2C2dof_tnt-COG1_col_a-1-5_GEM_events.narrowPeak	3.80034
GSM1925199_DAPSeq-C2C2dof_tnt-dof24_col_a-1-5_GEM_events.narrowPeak	3.80025
GSM1925749_DAPSeq-bHLH_tnt-BIM2_col_v3b-1-5_GEM_events.narrowPeak	3.79903
GSM1925639_DAPSeq-SBP_tnt-SPL9_col_a-1-5_GEM_events.narrowPeak	3.79896
GSM1925183_DAPSeq-C2C2dof_tnt-At3g45610_col_a-1-5_GEM_events.narrowPeak	3.7986
GSM1925596_DAPSeq-NAC_tnt-SMB_col_a-1-5_GEM_events.narrowPeak	3.79679
GSM1925718_DAPSeq-WRKY_tnt-WRKY45_col_a-1-5_GEM_events.narrowPeak	3.79596
GSM1925226_DAPSeq-C2H2_tnt-AT4G26030_col_a-1-5_GEM_events.narrowPeak	3.79474
GSM1925493_DAPSeq-MYBrelated_tnt-AT3G10113_col_a-1-5_GEM_events.narrowPeak	3.79419
GSM1925787_DAPSeq-bZIP_tnt-TGA6_col_a-1-5_GEM_events.narrowPeak	3.79419
GSM1925503_DAPSeq-MYBrelated_tnt-At1g19000_col_a-1-5_GEM_events.narrowPeak	3.79363
GSM1925302_DAPSeq-G2like_tnt-AT5G45580_col_a-1-5_GEM_events.narrowPeak	3.79139
GSM1925519_DAPSeq-MYBrelated_tnt-At5g47390_col_b-1-5_GEM_events.narrowPeak	3.78713
GSM1925005_DAPSeq-ABI3VP1_tnt-AT5G60130_col_a-1-5_GEM_events.narrowPeak	3.78639
GSM1925195_DAPSeq-C2C2dof_tnt-OBP3_col_a-1-5_GEM_events.narrowPeak	3.78441
GSM1925138_DAPSeq-ARF_tnt-ARF2_col_v31-1-5_GEM_events.narrowPeak	3.77915
GSM1925468_DAPSeq-MYB_tnt-MYB67_col_a-1-5_GEM_events.narrowPeak	3.7788
GSM1925807_DAPSeq-bZIP_tnt-bZIP52_col_v31-1-5_GEM_events.narrowPeak	3.77864
GSM1925562_DAPSeq-NAC_tnt-ANAC071_col_a-1-5_GEM_events.narrowPeak	3.77733
GSM1925541_DAPSeq-NAC_tnt-ANAC016_col_a-1-5_GEM_events.narrowPeak	3.77519
GSM1925566_DAPSeq-NAC_tnt-ANAC083_col_v3a-1-5_GEM_events.narrowPeak	3.77501
GSM1925408_DAPSeq-MYB_tnt-ATY13_col_a-1-5_GEM_events.narrowPeak	3.77347
GSM1925300_DAPSeq-G2like_tnt-AT4G37180_col_a-1-5_GEM_events.narrowPeak	3.7702
GSM1925389_DAPSeq-LOBAS2_tnt-LBD2_col_a-1-5_GEM_events.narrowPeak	3.7702
GSM1925204_DAPSeq-C2C2dof_tnt-dof45_col_a-1-5_GEM_events.narrowPeak	3.76636
GSM1925505_DAPSeq-MYBrelated_tnt-At1g49010_col_a-1-5_GEM_events.narrowPeak	3.76636
GSM1925529_DAPSeq-MYBrelated_tnt-RVE1_col_a-1-5_GEM_events.narrowPeak	3.76577
GSM1925175_DAPSeq-C2C2dof_tnt-AT5G02460_col_a-1-5_GEM_events.narrowPeak	3.76568
GSM1925473_DAPSeq-MYB_tnt-MYB77_col_a-1-5_GEM_events.narrowPeak	3.76331
GSM1925323_DAPSeq-GeBP_tnt-AT4G00250_col_a-1-5_GEM_events.narrowPeak	3.75983
GSM1925403_DAPSeq-MADS_tnt-AGL63_col_a-1-5_GEM_events.narrowPeak	3.75724
GSM1925332_DAPSeq-HB_tnt-ATHB5_col_a-1-5_GEM_events.narrowPeak	3.75585
GSM1925745_DAPSeq-ZFHD_tnt-ATHB34_col_a-1-5_GEM_events.narrowPeak	3.75131
GSM1925734_DAPSeq-WRKY_tnt-WRKY75_col_a-1-5_GEM_events.narrowPeak	3.75072
GSM1925359_DAPSeq-Homeobox_tnt-ATHB13_col_a-1-5_GEM_events.narrowPeak	3.74392
GSM1925315_DAPSeq-G2like_tnt-At3g24120_col_a-1-5_GEM_events.narrowPeak	3.72926
GSM1925621_DAPSeq-REM_tnt-REM19_col_a-1-5_GEM_events.narrowPeak	3.70911
GSM1925743_DAPSeq-ZFHD_tnt-ATHB33_col_a-1-5_GEM_events.narrowPeak	3.70853
GSM1925330_DAPSeq-HB_tnt-ATHB40_col_a-1-5_GEM_events.narrowPeak	3.70696
GSM1925337_DAPSeq-HB_tnt-LMI1_col_a-1-5_GEM_events.narrowPeak	3.70248
GSM1925600_DAPSeq-NAC_tnt-SND3_col_b-1-5_GEM_events.narrowPeak	3.69629
GSM1925737_DAPSeq-ZFHD_tnt-ATHB23_col_b-1-5_GEM_events.narrowPeak	3.63562
GSM1925741_DAPSeq-ZFHD_tnt-ATHB25_col_a-1-5_GEM_events.narrowPeak	3.6143
